# Supplementary material for: Wastewater Surveillance for SARS-CoV-2 on College Campuses: Initial Efforts, Lessons Learned, and Research Needs
Source: Int J Environ Res Public Health. 2021 Apr 22;18(9):4455. doi: 10.3390/ijerph18094455 (PMC8122720; doi:10.3390/ijerph18094455)
Supplement: Supplementary file 1 [file ijerph-18-04455-s001.zip]

Archive with 1 entries (1 files):
- ijerph-1130891-supplementary.pdf
